# Supplementary material for: Comparative Analysis of SARS-CoV-2 Antibody Responses across Global and Lesser-Studied Vaccines
Source: Vaccines (Basel). 2024 Mar 19;12(3):326. doi: 10.3390/vaccines12030326 (PMC10975599; doi:10.3390/vaccines12030326)
Supplement: Supplementary file 1 [file vaccines-12-00326-s001.zip]

Archive with 1 entries (1 files):
- vaccines-2850506-supplementary.pdf
